# Supplementary material for: Effect of Synthetic Vitamin A and Probiotics Supplementation for Prevention of Morbidity and Mortality during the Neonatal Period. A Systematic Review and Meta-Analysis of Studies from Low- and Middle-Income Countries
Source: Nutrients. 2020 Mar 17;12(3):791. doi: 10.3390/nu12030791 (PMC7146603; doi:10.3390/nu12030791)
Supplement: Supplementary file 1 [file nutrients-12-00791-s001.zip]

Archive with 2 entries (2 files):
- Supplementary document 1-Protocol .pdf
- Supplementary Document 2- Supplementary Tables and Figures.docx
